# Supplementary material for: Antioxidant Properties and Enzyme Inhibitory Activities of Eminium rauwolffii: LC-MS/MS-Based Polyphenolic Profiling
Source: Plants (Basel). 2026 Apr 24;15(9):1311. doi: 10.3390/plants15091311 (PMC13165285; doi:10.3390/plants15091311)
Supplement: Supplementary file 1 [file plants-15-01311-s001.zip]

Archive with 1 entries (1 files):
- plants-4246196-supplementary.pdf
